# Supplementary material for: Genetic Variants in PGE2 Receptors Modulate the Risk of Nephrosclerosis and Clinical Outcomes in These Patients
Source: J Pers Med. 2021 Aug 6;11(8):772. doi: 10.3390/jpm11080772 (PMC8400263; doi:10.3390/jpm11080772)
Supplement: Supplementary file 1 [file jpm-11-00772-s001.zip]

Archive with 2 entries (2 files):
- Suppl Fig S1.jpeg
- Supplementary tables.pdf
